# Supplementary material for: Evaluating the integration of eye-tracking and motion capture technologies: Quantifying the accuracy and precision of gaze measures
Source: Iperception. 2022 Sep 26;13(5):20416695221116652. doi: 10.1177/20416695221116652 (PMC9516427; doi:10.1177/20416695221116652)
Supplement: sj-zip-1-ipe-10.1177_20416695221116652 - Supplemental material for Evaluating the integration of eye-tracking and motion capture technologies: Quantifying the accuracy and precision of gaze measures [file sj-zip-1-ipe-10.1177_20416695221116652.zip]

Archive with 18 entries (18 files):
- Integration data/Filter RMSE (long).xlsx
- Integration data/Floor Targets Gaze Angle.xlsx
- Integration data/Floor Targets MAE.xlsx
- Integration data/Floor Targets RMSE.xlsx
- Integration data/Floor Targets STD.xlsx
- Integration data/Gap fill MAE.xlsx
- Integration data/P1.mat
- Integration data/P10.mat
- Integration data/P11.mat
- Integration data/P2.mat
- Integration data/P3.mat
- Integration data/P4.mat
- Integration data/P5.mat
- Integration data/P6.mat
- Integration data/P7.mat
- Integration data/P8.mat
- Integration data/P9.mat
- Integration data/RMSE & STD in Degrees.xlsx
