# Supplementary material for: Evaluating the integration of eye-tracking and motion capture technologies: Quantifying the accuracy and precision of gaze measures
Source: Iperception. 2022 Sep 26;13(5):20416695221116652. doi: 10.1177/20416695221116652 (PMC9516427; doi:10.1177/20416695221116652)
Supplement: sj-zip-1-ipe-10.1177_20416695221116652 - Supplemental material for Evaluating the integration of eye-tracking and motion capture technologies: Quantifying the accuracy and precision of gaze measures [file sj-zip-1-ipe-10.1177_20416695221116652.zip › Integration data/Filter RMSE (long).xlsx]

## Sheet: Sheet1
PARTICIPANT	TREATMENT	TARGET	RMSE
P1	Auto	Target_1	0.0118022
P2	Auto	Target_1	0.0134621
P3	Auto	Target_1	0.0072213
P4	Auto	Target_1	0.0152809
P5	Auto	Target_1	0.0405073
P6	Auto	Target_1	0.0176786
P7	Auto	Target_1	0.0394186
P8	Auto	Target_1	0.0205258
P9	Auto	Target_1	0.0334752
P10	Auto	Target_1	0.021641
P11	Auto	Target_1	0.0140086
P1	Auto	Target_2	0.0117558
P2	Auto	Target_2	0.0166887
P3	Auto	Target_2	0.00511022
P4	Auto	Target_2	0.0152946
P5	Auto	Target_2	0.0105889
P6	Auto	Target_2	0.00681543
P7	Auto	Target_2	0.0557859
P8	Auto	Target_2	0.0353531
P9	Auto	Target_2	0.0244374
P10	Auto	Target_2	0.0184896
P11	Auto	Target_2	0.0284015
P1	Auto	Target_3	0.0416635
P2	Auto	Target_3	0.0474982
P3	Auto	Target_3	0.0188596
P4	Auto	Target_3	0.0163168
P5	Auto	Target_3	0.0309402
P6	Auto	Target_3	0.0126795
P7	Auto	Target_3	0.099422
P8	Auto	Target_3	0.0275614
P9	Auto	Target_3	0.0577835
P10	Auto	Target_3	0.12143
P11	Auto	Target_3	0.0351735
P1	Auto	Target_4	0.064626
P2	Auto	Target_4	0.0810122
P3	Auto	Target_4	0.0124928
P4	Auto	Target_4	0.0308693
P5	Auto	Target_4	0.0469908
P6	Auto	Target_4	0.0369802
P7	Auto	Target_4	0.15233
P8	Auto	Target_4	0.0481848
P9	Auto	Target_4	0.0392297
P10	Auto	Target_4	0.105856
P11	Auto	Target_4	0.0560617
P1	Auto	Target_5	0.104341
P2	Auto	Target_5	0.131864
P3	Auto	Target_5	0.0269966
P4	Auto	Target_5	0.0492059
P5	Auto	Target_5	0.068431
P6	Auto	Target_5	0.0429936
P7	Auto	Target_5	0.091021
P8	Auto	Target_5	0.111645
P9	Auto	Target_5	0.0639514
P10	Auto	Target_5	0.128408
P11	Auto	Target_5	0.093921
P1	Auto	Target_6	0.124708
P2	Auto	Target_6	0.150286
P3	Auto	Target_6	0.0246252
P4	Auto	Target_6	0.0183553
P5	Auto	Target_6	0.0571219
P6	Auto	Target_6	0.0569366
P7	Auto	Target_6	0.0486577
P8	Auto	Target_6	0.182693
P9	Auto	Target_6	0.0701894
P10	Auto	Target_6	0.0404222
P11	Auto	Target_6	0.100102
P1	5 Hz	Target_1	0.0115035
P2	5 Hz	Target_1	0.0134621
P3	5 Hz	Target_1	0.00628119
P4	5 Hz	Target_1	0.0129608
P5	5 Hz	Target_1	0.0384509
P6	5 Hz	Target_1	0.0168852
P7	5 Hz	Target_1	0.0326085
P8	5 Hz	Target_1	0.0200838
P9	5 Hz	Target_1	0.0303913
P10	5 Hz	Target_1	0.0203272
P11	5 Hz	Target_1	0.0147327
P1	5 Hz	Target_2	0.0113956
P2	5 Hz	Target_2	0.0161564
P3	5 Hz	Target_2	0.00412248
P4	5 Hz	Target_2	0.0141076
P5	5 Hz	Target_2	0.0108426
P6	5 Hz	Target_2	0.00717609
P7	5 Hz	Target_2	0.0476249
P8	5 Hz	Target_2	0.0332682
P9	5 Hz	Target_2	0.0226682
P10	5 Hz	Target_2	0.0196132
P11	5 Hz	Target_2	0.0282726
P1	5 Hz	Target_3	0.0400134
P2	5 Hz	Target_3	0.0453638
P3	5 Hz	Target_3	0.0177516
P4	5 Hz	Target_3	0.0151003
P5	5 Hz	Target_3	0.0285871
P6	5 Hz	Target_3	0.0138054
P7	5 Hz	Target_3	0.0918645
P8	5 Hz	Target_3	0.0266641
P9	5 Hz	Target_3	0.0485555
P10	5 Hz	Target_3	0.107201
P11	5 Hz	Target_3	0.0330511
P1	5 Hz	Target_4	0.060278
P2	5 Hz	Target_4	0.0749096
P3	5 Hz	Target_4	0.0106693
P4	5 Hz	Target_4	0.0258573
P5	5 Hz	Target_4	0.0382189
P6	5 Hz	Target_4	0.0342225
P7	5 Hz	Target_4	0.135785
P8	5 Hz	Target_4	0.0428731
P9	5 Hz	Target_4	0.0377243
P10	5 Hz	Target_4	0.0883317
P11	5 Hz	Target_4	0.0493433
P1	5 Hz	Target_5	0.0949471
P2	5 Hz	Target_5	0.131081
P3	5 Hz	Target_5	0.0242417
P4	5 Hz	Target_5	0.040625
P5	5 Hz	Target_5	0.05879
P6	5 Hz	Target_5	0.040358
P7	5 Hz	Target_5	0.0803945
P8	5 Hz	Target_5	0.10682
P9	5 Hz	Target_5	0.0562309
P10	5 Hz	Target_5	0.107774
P11	5 Hz	Target_5	0.0873887
P1	5 Hz	Target_6	0.111469
P2	5 Hz	Target_6	0.145644
P3	5 Hz	Target_6	0.0219024
P4	5 Hz	Target_6	0.0153088
P5	5 Hz	Target_6	0.0511604
P6	5 Hz	Target_6	0.0519768
P7	5 Hz	Target_6	0.0455473
P8	5 Hz	Target_6	0.14459
P9	5 Hz	Target_6	0.0586441
P10	5 Hz	Target_6	0.0362361
P11	5 Hz	Target_6	0.0901599
P1	6 Hz	Target_1	0.011807
P2	6 Hz	Target_1	0.0134621
P3	6 Hz	Target_1	0.00651981
P4	6 Hz	Target_1	0.0137203
P5	6 Hz	Target_1	0.0400154
P6	6 Hz	Target_1	0.0171667
P7	6 Hz	Target_1	0.0377389
P8	6 Hz	Target_1	0.0203917
P9	6 Hz	Target_1	0.0323924
P10	6 Hz	Target_1	0.0214531
P11	6 Hz	Target_1	0.0140802
P1	6 Hz	Target_2	0.0117898
P2	6 Hz	Target_2	0.0166434
P3	6 Hz	Target_2	0.00449271
P4	6 Hz	Target_2	0.0146
P5	6 Hz	Target_2	0.0107047
P6	6 Hz	Target_2	0.006949
P7	6 Hz	Target_2	0.0530424
P8	6 Hz	Target_2	0.0346727
P9	6 Hz	Target_2	0.0235626
P10	6 Hz	Target_2	0.0189233
P11	6 Hz	Target_2	0.0269599
P1	6 Hz	Target_3	0.041776
P2	6 Hz	Target_3	0.0473227
P3	6 Hz	Target_3	0.0180165
P4	6 Hz	Target_3	0.0153841
P5	6 Hz	Target_3	0.0300615
P6	6 Hz	Target_3	0.0131131
P7	6 Hz	Target_3	0.0970882
P8	6 Hz	Target_3	0.0274403
P9	6 Hz	Target_3	0.0540532
P10	6 Hz	Target_3	0.114801
P11	6 Hz	Target_3	0.0347244
P1	6 Hz	Target_4	0.0649951
P2	6 Hz	Target_4	0.0805193
P3	6 Hz	Target_4	0.0113485
P4	6 Hz	Target_4	0.027551
P5	6 Hz	Target_4	0.0439378
P6	6 Hz	Target_4	0.0363577
P7	6 Hz	Target_4	0.14728
P8	6 Hz	Target_4	0.0467322
P9	6 Hz	Target_4	0.0365344
P10	6 Hz	Target_4	0.100739
P11	6 Hz	Target_4	0.052747
P1	6 Hz	Target_5	0.105009
P2	6 Hz	Target_5	0.131801
P3	6 Hz	Target_5	0.0252079
P4	6 Hz	Target_5	0.0437669
P5	6 Hz	Target_5	0.0652918
P6	6 Hz	Target_5	0.0423788
P7	6 Hz	Target_5	0.0873584
P8	6 Hz	Target_5	0.110256
P9	6 Hz	Target_5	0.0599536
P10	6 Hz	Target_5	0.120937
P11	6 Hz	Target_5	0.0917626
P1	6 Hz	Target_6	0.125666
P2	6 Hz	Target_6	0.149912
P3	6 Hz	Target_6	0.0229613
P4	6 Hz	Target_6	0.01638
P5	6 Hz	Target_6	0.055196
P6	6 Hz	Target_6	0.0553821
P7	6 Hz	Target_6	0.0481371
P8	6 Hz	Target_6	0.171139
P9	6 Hz	Target_6	0.0648312
P10	6 Hz	Target_6	0.0384879
P11	6 Hz	Target_6	0.096132
P1	7 Hz	Target_1	0.0120535
P2	7 Hz	Target_1	0.0134621
P3	7 Hz	Target_1	0.00680533
P4	7 Hz	Target_1	0.0144403
P5	7 Hz	Target_1	0.0411843
P6	7 Hz	Target_1	0.0175392
P7	7 Hz	Target_1	0.0423321
P8	7 Hz	Target_1	0.0206601
P9	7 Hz	Target_1	0.0342432
P10	7 Hz	Target_1	0.0223011
P11	7 Hz	Target_1	0.0136802
P1	7 Hz	Target_2	0.0122507
P2	7 Hz	Target_2	0.0170769
P3	7 Hz	Target_2	0.00480934
P4	7 Hz	Target_2	0.0149442
P5	7 Hz	Target_2	0.010585
P6	7 Hz	Target_2	0.00684791
P7	7 Hz	Target_2	0.0575977
P8	7 Hz	Target_2	0.0360163
P9	7 Hz	Target_2	0.0245832
P10	7 Hz	Target_2	0.0188879
P11	7 Hz	Target_2	0.025891
P1	7 Hz	Target_3	0.0435872
P2	7 Hz	Target_3	0.0489246
P3	7 Hz	Target_3	0.0182977
P4	7 Hz	Target_3	0.0157369
P5	7 Hz	Target_3	0.0312951
P6	7 Hz	Target_3	0.012762
P7	7 Hz	Target_3	0.101768
P8	7 Hz	Target_3	0.0279013
P9	7 Hz	Target_3	0.0586036
P10	7 Hz	Target_3	0.120502
P11	7 Hz	Target_3	0.0362452
P1	7 Hz	Target_4	0.0695361
P2	7 Hz	Target_4	0.0849964
P3	7 Hz	Target_4	0.0118934
P4	7 Hz	Target_4	0.0290841
P5	7 Hz	Target_4	0.0492668
P6	7 Hz	Target_4	0.0381045
P7	7 Hz	Target_4	0.1565
P8	7 Hz	Target_4	0.0501097
P9	7 Hz	Target_4	0.0389136
P10	7 Hz	Target_4	0.10949
P11	7 Hz	Target_4	0.0557615
P1	7 Hz	Target_5	0.115033
P2	7 Hz	Target_5	0.13239
P3	7 Hz	Target_5	0.0262566
P4	7 Hz	Target_5	0.0463625
P5	7 Hz	Target_5	0.0705152
P6	7 Hz	Target_5	0.0443983
P7	7 Hz	Target_5	0.0936244
P8	7 Hz	Target_5	0.112876
P9	7 Hz	Target_5	0.0635281
P10	7 Hz	Target_5	0.132268
P11	7 Hz	Target_5	0.0956285
P1	7 Hz	Target_6	0.139065
P2	7 Hz	Target_6	0.153293
P3	7 Hz	Target_6	0.0238404
P4	7 Hz	Target_6	0.0173235
P5	7 Hz	Target_6	0.0584783
P6	7 Hz	Target_6	0.0584839
P7	7 Hz	Target_6	0.0507335
P8	7 Hz	Target_6	0.193139
P9	7 Hz	Target_6	0.0702172
P10	7 Hz	Target_6	0.0402932
P11	7 Hz	Target_6	0.101795
P1	8 Hz	Target_1	0.0122382
P2	8 Hz	Target_1	0.0134621
P3	8 Hz	Target_1	0.00713601
P4	8 Hz	Target_1	0.0150625
P5	8 Hz	Target_1	0.0420611
P6	8 Hz	Target_1	0.0179423
P7	8 Hz	Target_1	0.0464644
P8	8 Hz	Target_1	0.0209343
P9	8 Hz	Target_1	0.0360828
P10	8 Hz	Target_1	0.0230668
P11	8 Hz	Target_1	0.0134694
P1	8 Hz	Target_2	0.0127523
P2	8 Hz	Target_2	0.0174722
P3	8 Hz	Target_2	0.00509527
P4	8 Hz	Target_2	0.0152081
P5	8 Hz	Target_2	0.0106111
P6	8 Hz	Target_2	0.00685051
P7	8 Hz	Target_2	0.0613181
P8	8 Hz	Target_2	0.0373004
P9	8 Hz	Target_2	0.0255897
P10	8 Hz	Target_2	0.0191733
P11	8 Hz	Target_2	0.0254371
P1	8 Hz	Target_3	0.0452223
P2	8 Hz	Target_3	0.0502334
P3	8 Hz	Target_3	0.0185687
P4	8 Hz	Target_3	0.0161103
P5	8 Hz	Target_3	0.0323452
P6	8 Hz	Target_3	0.0126848
P7	8 Hz	Target_3	0.106032
P8	8 Hz	Target_3	0.0281027
P9	8 Hz	Target_3	0.0623069
P10	8 Hz	Target_3	0.125163
P11	8 Hz	Target_3	0.0376788
P1	8 Hz	Target_4	0.0739472
P2	8 Hz	Target_4	0.0886931
P3	8 Hz	Target_4	0.0123884
P4	8 Hz	Target_4	0.030476
P5	8 Hz	Target_4	0.0540201
P6	8 Hz	Target_4	0.0396172
P7	8 Hz	Target_4	0.164518
P8	8 Hz	Target_4	0.0531297
P9	8 Hz	Target_4	0.0425928
P10	8 Hz	Target_4	0.115607
P11	8 Hz	Target_4	0.058406
P1	8 Hz	Target_5	0.125022
P2	8 Hz	Target_5	0.132897
P3	8 Hz	Target_5	0.0272616
P4	8 Hz	Target_5	0.0485306
P5	8 Hz	Target_5	0.0748077
P6	8 Hz	Target_5	0.0464215
P7	8 Hz	Target_5	0.0989103
P8	8 Hz	Target_5	0.115036
P9	8 Hz	Target_5	0.0669503
P10	8 Hz	Target_5	0.142214
P11	8 Hz	Target_5	0.0992742
P1	8 Hz	Target_6	0.152143
P2	8 Hz	Target_6	0.156103
P3	8 Hz	Target_6	0.0246187
P4	8 Hz	Target_6	0.0181591
P5	8 Hz	Target_6	0.061194
P6	8 Hz	Target_6	0.06134
P7	8 Hz	Target_6	0.0531776
P8	8 Hz	Target_6	0.210894
P9	8 Hz	Target_6	0.0751756
P10	8 Hz	Target_6	0.0418407
P11	8 Hz	Target_6	0.107193
P1	9 Hz	Target_1	0.012382
P2	9 Hz	Target_1	0.0134621
P3	9 Hz	Target_1	0.00747507
P4	9 Hz	Target_1	0.0155783
P5	9 Hz	Target_1	0.0427121
P6	9 Hz	Target_1	0.0183384
P7	9 Hz	Target_1	0.0502631
P8	9 Hz	Target_1	0.0212034
P9	9 Hz	Target_1	0.0379783
P10	9 Hz	Target_1	0.023852
P11	9 Hz	Target_1	0.0133941
P1	9 Hz	Target_2	0.0132639
P2	9 Hz	Target_2	0.0178383
P3	9 Hz	Target_2	0.00536029
P4	9 Hz	Target_2	0.0154306
P5	9 Hz	Target_2	0.010796
P6	9 Hz	Target_2	0.00691859
P7	9 Hz	Target_2	0.0645965
P8	9 Hz	Target_2	0.0385449
P9	9 Hz	Target_2	0.0265536
P10	9 Hz	Target_2	0.0195388
P11	9 Hz	Target_2	0.0255182
P1	9 Hz	Target_3	0.0466611
P2	9 Hz	Target_3	0.0513288
P3	9 Hz	Target_3	0.0187935
P4	9 Hz	Target_3	0.0164849
P5	9 Hz	Target_3	0.0332557
P6	9 Hz	Target_3	0.0127184
P7	9 Hz	Target_3	0.10995
P8	9 Hz	Target_3	0.0281758
P9	9 Hz	Target_3	0.0653225
P10	9 Hz	Target_3	0.129335
P11	9 Hz	Target_3	0.0389964
P1	9 Hz	Target_4	0.0783226
P2	9 Hz	Target_4	0.0919045
P3	9 Hz	Target_4	0.0128705
P4	9 Hz	Target_4	0.0317217
P5	9 Hz	Target_4	0.0583047
P6	9 Hz	Target_4	0.0409383
P7	9 Hz	Target_4	0.171753
P8	9 Hz	Target_4	0.0558772
P9	9 Hz	Target_4	0.0455124
P10	9 Hz	Target_4	0.120104
P11	9 Hz	Target_4	0.0607497
P1	9 Hz	Target_5	0.135256
P2	9 Hz	Target_5	0.133337
P3	9 Hz	Target_5	0.0281844
P4	9 Hz	Target_5	0.0503722
P5	9 Hz	Target_5	0.0786225
P6	9 Hz	Target_5	0.0483539
P7	9 Hz	Target_5	0.10342
P8	9 Hz	Target_5	0.117009
P9	9 Hz	Target_5	0.0702837
P10	9 Hz	Target_5	0.15111
P11	9 Hz	Target_5	0.102701
P1	9 Hz	Target_6	0.164431
P2	9 Hz	Target_6	0.158723
P3	9 Hz	Target_6	0.0253299
P4	9 Hz	Target_6	0.0189167
P5	9 Hz	Target_6	0.0634039
P6	9 Hz	Target_6	0.0638995
P7	9 Hz	Target_6	0.055286
P8	9 Hz	Target_6	0.224953
P9	9 Hz	Target_6	0.0798729
P10	9 Hz	Target_6	0.0433516
P11	9 Hz	Target_6	0.112206
P1	10 Hz	Target_1	0.0125048
P2	10 Hz	Target_1	0.0134621
P3	10 Hz	Target_1	0.0078112
P4	10 Hz	Target_1	0.0159989
P5	10 Hz	Target_1	0.0431827
P6	10 Hz	Target_1	0.0187185
P7	10 Hz	Target_1	0.0538557
P8	10 Hz	Target_1	0.0214526
P9	10 Hz	Target_1	0.0399744
P10	10 Hz	Target_1	0.0246921
P11	10 Hz	Target_1	0.0134043
P1	10 Hz	Target_2	0.0137777
P2	10 Hz	Target_2	0.0181943
P3	10 Hz	Target_2	0.00561117
P4	10 Hz	Target_2	0.0156275
P5	10 Hz	Target_2	0.0110843
P6	10 Hz	Target_2	0.0070172
P7	10 Hz	Target_2	0.0678596
P8	10 Hz	Target_2	0.039763
P9	10 Hz	Target_2	0.0274879
P10	10 Hz	Target_2	0.0198958
P11	10 Hz	Target_2	0.0258801
P1	10 Hz	Target_3	0.0479537
P2	10 Hz	Target_3	0.0522768
P3	10 Hz	Target_3	0.0189692
P4	10 Hz	Target_3	0.016853
P5	10 Hz	Target_3	0.0340689
P6	10 Hz	Target_3	0.0127542
P7	10 Hz	Target_3	0.113616
P8	10 Hz	Target_3	0.0282406
P9	10 Hz	Target_3	0.0678478
P10	10 Hz	Target_3	0.133264
P11	10 Hz	Target_3	0.040183
P1	10 Hz	Target_4	0.0827034
P2	10 Hz	Target_4	0.0948128
P3	10 Hz	Target_4	0.0133506
P4	10 Hz	Target_4	0.0328162
P5	10 Hz	Target_4	0.0622438
P6	10 Hz	Target_4	0.0420483
P7	10 Hz	Target_4	0.178323
P8	10 Hz	Target_4	0.058407
P9	10 Hz	Target_4	0.0476403
P10	10 Hz	Target_4	0.123701
P11	10 Hz	Target_4	0.0628677
P1	10 Hz	Target_5	0.146107
P2	10 Hz	Target_5	0.133727
P3	10 Hz	Target_5	0.0290309
P4	10 Hz	Target_5	0.0519481
P5	10 Hz	Target_5	0.082268
P6	10 Hz	Target_5	0.050136
P7	10 Hz	Target_5	0.107534
P8	10 Hz	Target_5	0.118978
P9	10 Hz	Target_5	0.0736268
P10	10 Hz	Target_5	0.15918
P11	10 Hz	Target_5	0.105837
P1	10 Hz	Target_6	0.175277
P2	10 Hz	Target_6	0.161407
P3	10 Hz	Target_6	0.0260049
P4	10 Hz	Target_6	0.0196074
P5	10 Hz	Target_6	0.0651693
P6	10 Hz	Target_6	0.0661614
P7	10 Hz	Target_6	0.0570299
P8	10 Hz	Target_6	0.236238
P9	10 Hz	Target_6	0.0843743
P10	10 Hz	Target_6	0.0449834
P11	10 Hz	Target_6	0.116728
P1	RAW	Target_1	0.00587574
P2	RAW	Target_1	0.0298857
P3	RAW	Target_1	0.0118221
P4	RAW	Target_1	0.0264007
P5	RAW	Target_1	0.0249194
P6	RAW	Target_1	0.0221323
P7	RAW	Target_1	0.0619249
P8	RAW	Target_1	0.0242192
P9	RAW	Target_1	0.0983068
P10	RAW	Target_1	0.0127538
P11	RAW	Target_1	0.0105014
P1	RAW	Target_2	0.00895342
P2	RAW	Target_2	0.0112663
P3	RAW	Target_2	0.00467666
P4	RAW	Target_2	0.00702867
P5	RAW	Target_2	0.0092878
P6	RAW	Target_2	0.00572678
P7	RAW	Target_2	0.139191
P8	RAW	Target_2	0.0591318
P9	RAW	Target_2	0.0499708
P10	RAW	Target_2	0.0203446
P11	RAW	Target_2	0.0181538
P1	RAW	Target_3	0.0470578
P2	RAW	Target_3	0.0418907
P3	RAW	Target_3	0.0194457
P4	RAW	Target_3	0.0284074
P5	RAW	Target_3	0.0316474
P6	RAW	Target_3	0.00841135
P7	RAW	Target_3	0.140311
P8	RAW	Target_3	0.0128862
P9	RAW	Target_3	0.0648263
P10	RAW	Target_3	0.062494
P11	RAW	Target_3	0.0395879
P1	RAW	Target_4	0.0620112
P2	RAW	Target_4	0.134421
P3	RAW	Target_4	0.012113
P4	RAW	Target_4	0.039183
P5	RAW	Target_4	0.0893204
P6	RAW	Target_4	0.0527411
P7	RAW	Target_4	0.221657
P8	RAW	Target_4	0.0490912
P9	RAW	Target_4	0.0727775
P10	RAW	Target_4	0.0950363
P11	RAW	Target_4	0.0476539
P1	RAW	Target_5	0.112733
P2	RAW	Target_5	0.0119729
P3	RAW	Target_5	0.037765
P4	RAW	Target_5	0.0403778
P5	RAW	Target_5	0.118822
P6	RAW	Target_5	0.0460415
P7	RAW	Target_5	0.129894
P8	RAW	Target_5	0.0861219
P9	RAW	Target_5	0.0714289
P10	RAW	Target_5	0.18971
P11	RAW	Target_5	0.136361
P1	RAW	Target_6	0.231
P2	RAW	Target_6	0.145015
P3	RAW	Target_6	0.0353275
P4	RAW	Target_6	0.00956949
P5	RAW	Target_6	0.0622313
P6	RAW	Target_6	0.113471
P7	RAW	Target_6	0.0687325
P8	RAW	Target_6	0.296943
P9	RAW	Target_6	0.0919406
P10	RAW	Target_6	0.0673197
P11	RAW	Target_6	0.0927626
