# Supplementary material for: Evaluating the integration of eye-tracking and motion capture technologies: Quantifying the accuracy and precision of gaze measures
Source: Iperception. 2022 Sep 26;13(5):20416695221116652. doi: 10.1177/20416695221116652 (PMC9516427; doi:10.1177/20416695221116652)
Supplement: sj-zip-1-ipe-10.1177_20416695221116652 - Supplemental material for Evaluating the integration of eye-tracking and motion capture technologies: Quantifying the accuracy and precision of gaze measures [file sj-zip-1-ipe-10.1177_20416695221116652.zip › Integration data/Floor Targets Gaze Angle.xlsx]

## Sheet: Sheet1
ID	Target 1	Target 2	Target 3	Target 4	Target 5	Target 6
1	3.79572	2.12519	2.76767	2.85052	2.13989	1.8379
2	4.2533	1.15682	1.23885	1.39259	1.65893	3.26013
3	2.7232	0.349927	0.972995	1.39532	1.98893	1.68909
4	6.31681	1.77632	0.509967	0.650534	0.681582	1.19475
5	4.87916	1.62282	1.43035	2.07717	3.02372	1.93047
6	6.03081	1.40958	1.25733	1.68868	1.45151	2.89332
7	6.78715	5.71317	3.49303	3.79239	3.5659	4.13978
8	2.29722	2.69354	2.48548	2.11694	3.54264	3.02836
9	2.62979	1.70887	1.81101	2.0289	1.97683	1.69621
10	2.83162	2.14008	3.5581	2.80313	2.82063	2.12289
11	4.44524	3.91614	2.74174	2.35812	2.36855	2.36391
