# Supplementary material for: Evaluating the integration of eye-tracking and motion capture technologies: Quantifying the accuracy and precision of gaze measures
Source: Iperception. 2022 Sep 26;13(5):20416695221116652. doi: 10.1177/20416695221116652 (PMC9516427; doi:10.1177/20416695221116652)
Supplement: sj-zip-1-ipe-10.1177_20416695221116652 - Supplemental material for Evaluating the integration of eye-tracking and motion capture technologies: Quantifying the accuracy and precision of gaze measures [file sj-zip-1-ipe-10.1177_20416695221116652.zip › Integration data/Floor Targets MAE.xlsx]

## Sheet: Sheet1
ID	Target 1	Target 2	Target 3	Target 4	Target 5	Target 6
1	0.113953	0.105291	0.264773	0.441844	0.520775	0.638136
2	0.1277	0.0573198	0.118631	0.216283	0.404137	1.12518
3	0.081743	0.0173393	0.0931818	0.216707	0.484205	0.586722
4	0.189738	0.0880102	0.0488438	0.101083	0.166254	0.415504
5	0.146508	0.080406	0.136958	0.322361	0.734016	0.670082
6	0.181135	0.0698422	0.1204	0.262193	0.353733	1.00044
7	0.203891	0.282796	0.333929	0.58668	0.863937	1.42125
8	0.0689533	0.133437	0.237833	0.328515	0.858379	1.04644
9	0.0789384	0.0846688	0.173373	0.314889	0.481272	0.589183
10	0.0849987	0.106028	0.340125	0.434535	0.685163	0.736393
11	0.133467	0.193953	0.262299	0.365817	0.576094	0.819262
