# Supplementary material for: Evaluating the integration of eye-tracking and motion capture technologies: Quantifying the accuracy and precision of gaze measures
Source: Iperception. 2022 Sep 26;13(5):20416695221116652. doi: 10.1177/20416695221116652 (PMC9516427; doi:10.1177/20416695221116652)
Supplement: sj-zip-1-ipe-10.1177_20416695221116652 - Supplemental material for Evaluating the integration of eye-tracking and motion capture technologies: Quantifying the accuracy and precision of gaze measures [file sj-zip-1-ipe-10.1177_20416695221116652.zip › Integration data/Floor Targets RMSE.xlsx]

## Sheet: Sheet1
	Target 1	Target 2	Target 3	Target 4	Target 5	Target 6
1	0.00587574	0.00895342	0.0470578	0.0620112	0.112733	0.231
2	0.0298857	0.0112663	0.0418907	0.134421	0.0119729	0.145015
3	0.0118221	0.00467666	0.0194457	0.012113	0.037765	0.0353275
4	0.0264007	0.00702867	0.0284074	0.039183	0.0403778	0.00956949
5	0.0249194	0.0092878	0.0316474	0.0893204	0.118822	0.0622313
6	0.0221323	0.00572678	0.00841135	0.0527411	0.0460415	0.113471
7	0.0619249	0.139191	0.140311	0.221657	0.129894	0.0687325
8	0.0242192	0.0591318	0.0128862	0.0490912	0.0861219	0.296943
9	0.0983068	0.0499708	0.0648263	0.0727775	0.0714289	0.0919406
10	0.0127538	0.0203446	0.062494	0.0950363	0.18971	0.0673197
11	0.0105014	0.0181538	0.0395879	0.0476539	0.136361	0.0927626
