# Supplementary material for: Evaluating the integration of eye-tracking and motion capture technologies: Quantifying the accuracy and precision of gaze measures
Source: Iperception. 2022 Sep 26;13(5):20416695221116652. doi: 10.1177/20416695221116652 (PMC9516427; doi:10.1177/20416695221116652)
Supplement: sj-zip-1-ipe-10.1177_20416695221116652 - Supplemental material for Evaluating the integration of eye-tracking and motion capture technologies: Quantifying the accuracy and precision of gaze measures [file sj-zip-1-ipe-10.1177_20416695221116652.zip › Integration data/Floor Targets STD.xlsx]

## Sheet: Sheet1
	Target 1	Target 2	Target 3	Target 4	Target 5	Target 6
1	0.03427	0.0636315	0.211076	0.318857	0.405918	0.49938
2	0.07535	0.0708075	0.120147	0.272984	0.213963	0.336882
3	0.019639	0.0191133	0.0588313	0.0586561	0.128237	0.242952
4	0.0679599	0.0617155	0.0448003	0.0912983	0.0906384	0.0595936
5	0.118967	0.0409686	0.101834	0.175317	0.224537	0.224607
6	0.0605396	0.028706	0.0539168	0.14534	0.205721	0.316738
7	0.119277	0.237809	0.424406	0.483826	0.351014	0.291004
8	0.0916525	0.0879318	0.102392	0.167978	0.41926	0.538091
9	0.123465	0.0792321	0.138756	0.211659	0.235823	0.223379
10	0.0755707	0.0333709	0.2989	0.321895	0.401303	0.16722
11	0.0424072	0.0800509	0.113852	0.210833	0.409034	0.464205
