# Supplementary material for: Evaluating the integration of eye-tracking and motion capture technologies: Quantifying the accuracy and precision of gaze measures
Source: Iperception. 2022 Sep 26;13(5):20416695221116652. doi: 10.1177/20416695221116652 (PMC9516427; doi:10.1177/20416695221116652)
Supplement: sj-zip-1-ipe-10.1177_20416695221116652 - Supplemental material for Evaluating the integration of eye-tracking and motion capture technologies: Quantifying the accuracy and precision of gaze measures [file sj-zip-1-ipe-10.1177_20416695221116652.zip › Integration data/Gap fill MAE.xlsx]

## Sheet: GAP PILOT DATA
Participant	gap_0	gap_5	gap_10	gap_15	gap_20	gap_25	gap_30	gap_35	gap_40	gap_45	gap_50
P1	0.0261131	0.0450753	0.0732136	0.104296	0.132678	0.189425	0.216387	0.228543	0.31834	0.244891	0.290973
P2	0.0385325	0.0697165	0.115112	0.112617	0.171387	0.292114	0.194466	0.212146	0.249705	0.267988	0.266098
P3	0.0046368	0.0187396	0.0261982	0.0420358	0.0494695	0.0843714	0.0880619	0.123871	0.12196	0.166759	0.0986366
P4	0.00859011	0.0266365	0.0379971	0.0960649	0.077809	0.0760488	0.0755653	0.104022	0.170644	0.152624	0.189244
P5	0.0241138	0.0650924	0.0564225	0.11791	0.110611	0.177997	0.190598	0.185855	0.233165	0.321741	0.339537
P6	0.0105125	0.0795153	0.0784375	0.0779433	0.129567	0.192868	0.172227	0.203514	0.194389	0.189916	0.248438
P7	0.0425612	0.0701226	0.140034	0.204196	0.307516	0.285297	0.275479	0.325253	0.335627	0.346346	0.438823
P8	0.0264474	0.104389	0.150475	0.239705	0.248076	0.218994	0.225558	0.326307	0.223306	0.381207	0.420893
P9	0.020965	0.0406284	0.0783232	0.128144	0.134349	0.163866	0.198317	0.230821	0.296481	0.312556	0.280535
P10	0.0222999	0.0925258	0.124453	0.206841	0.198711	0.217774	0.279762	0.281415	0.250468	0.318818	0.34519
P11	0.0186623	0.0962523	0.130757	0.135981	0.163214	0.201226	0.225269	0.206526	0.263417	0.328339	0.279173
