# Supplementary material for: Evaluating the integration of eye-tracking and motion capture technologies: Quantifying the accuracy and precision of gaze measures
Source: Iperception. 2022 Sep 26;13(5):20416695221116652. doi: 10.1177/20416695221116652 (PMC9516427; doi:10.1177/20416695221116652)
Supplement: sj-zip-1-ipe-10.1177_20416695221116652 - Supplemental material for Evaluating the integration of eye-tracking and motion capture technologies: Quantifying the accuracy and precision of gaze measures [file sj-zip-1-ipe-10.1177_20416695221116652.zip › Integration data/RMSE & STD in Degrees.xlsx]

## Sheet: Sheet1
	STD									RMSE
Participant	Target 1	Target 2	Target 3	Target 4	Target 5	Target 6			Participant	Target 1	Target 2	Target 3	Target 4	Target 5	Target 6
1	1.74135	1.67444	1.14623	0.862062	0.761484	0.598795			1	1.32396	1.45526	2.32139	2.07444	1.634	1.38404
2	2.42848	2.93924	1.50527	1.37117	1.44264	0.656835			2	2.62465	1.80797	1.60598	2.18543	1.05624	1.13854
3	0.630579	0.600124	0.508708	0.365838	0.392416	0.284012			3	0.660844	0.437829	0.711984	0.43378	0.596493	0.783847
4	0.892276	0.80922	1.06818	0.531646	0.329399	0.228434			4	2.27631	1.31438	0.49809	0.623833	0.392601	0.180148
5	2.06441	1.03994	1.13319	0.663262	0.687771	0.520298			5	3.77247	0.755088	0.978627	1.05151	0.867741	0.613191
6	2.36151	1.53297	0.845072	0.893264	0.863292	0.545737			6	1.79805	0.561	0.584548	1.00205	0.920863	1.00412
7	2.28854	2.5811	1.92704	1.79842	1.06986	0.728041			7	3.89218	4.38612	4.01496	2.83465	1.3168	0.769116
8	3.34443	3.05512	2.59049	1.66883	0.94288	0.682042			8	2.93653	1.78502	1.10573	1.12953	1.80725	1.62975
9	1.41808	1.69671	1.41454	0.901236	0.692067	0.58235			9	4.30777	1.7164	1.53176	1.42038	0.996251	0.655996
10	3.11453	2.73923	2.38655	1.40455	0.972148	0.869176			10	2.54399	0.734408	3.45144	2.27722	1.7934	0.519338
11	3.02783	2.39238	1.301	0.976275	0.776664	0.614853			11	1.33417	1.4644	1.08919	1.26139	1.58052	1.26839
